# Supplementary material for: A Fucan Sulfate with Pentasaccharide Repeating Units from the Sea Cucumber Holothuria floridana and Its Anticoagulant Activity
Source: Mar Drugs. 2022 Jun 3;20(6):377. doi: 10.3390/md20060377 (PMC9230062; doi:10.3390/md20060377)
Supplement: Supplementary file 1 [file marinedrugs-20-00377-s001.zip]

Archive with 1 entries (1 files):
- marinedrugs-1729417-supplementary.pdf
